# Supplementary material for: Using Drosophila melanogaster to Analyse the Human Paralogs of the ESCRT-III Core Component Shrub/CHMP4/Snf7 and Its Interactions with Members of the LGD/CC2D1 Family
Source: Int J Mol Sci. 2022 Jul 6;23(14):7507. doi: 10.3390/ijms23147507 (PMC9320689; doi:10.3390/ijms23147507)
Supplement: Supplementary file 1 [file ijms-23-07507-s001.zip]

Archive with 1 entries (1 files):
- ijms-1772245-supplementary.pdf
